# Supplementary material for: Intraocular Pressure Fluctuation in Primary Open-Angle Glaucoma with Canaloplasty and Microcatheter Assisted Trabeculotomy
Source: J Clin Med. 2022 Dec 8;11(24):7279. doi: 10.3390/jcm11247279 (PMC9780827; doi:10.3390/jcm11247279)
Supplement: Supplementary file 1 [file jcm-11-07279-s001.zip]

Archive with 7 entries (6 files):
- Figure S1.pdf
- supplement videos/
- supplement videos/.DS_Store
- supplement videos/Video S1. nomral pulsaile.avi
- supplement videos/Video S2. POAG, no pulsaile.avi
- supplement videos/Video S3. 江龙兵-CP.mp4
- supplement videos/Video S4. 张勇MAT(正常速度)2 min.mp4
